# Supplementary material for: Major and Trace Elements of Baobab Leaves in Different Habitats and Regions in Sudan: Implication for Human Dietary Needs and Overall Health
Source: Foods. 2024 Jun 19;13(12):1938. doi: 10.3390/foods13121938 (PMC11202836; doi:10.3390/foods13121938)
Supplement: Supplementary file 1 [file foods-13-01938-s001.zip]

Archive with 1 entries (1 files):
- foods-3045095-supplementary.pdf
